# Supplementary material for: Efficacy and Safety of Anti-HER2 Targeted Therapy for Metastatic HR-Positive and HER2-Positive Breast Cancer: A Bayesian Network Meta-Analysis
Source: Curr Oncol. 2023 Sep 15;30(9):8444–63. doi: 10.3390/curroncol30090615 (PMC10528081; doi:10.3390/curroncol30090615)
Supplement: Supplementary file 1 [file curroncol-30-00615-s001.zip]

Archive with 1 entries (1 files):
- curroncol-2535353-supplementary.pdf
